# Supplementary material for: Synthesis of Mono- and Polyazole Hybrids Based on Polyfluoroflavones
Source: Molecules. 2023 Jan 15;28(2):869. doi: 10.3390/molecules28020869 (PMC9865898; doi:10.3390/molecules28020869)
Supplement: Supplementary file 1 [file molecules-28-00869-s001.zip]

Archive with 1 entries (1 files):
- molecules-2165237-supplementary.pdf
